# Supplementary material for: Dysregulation of Placental Lipid Hydrolysis by High-Fat/High-Cholesterol Feeding and Gestational Diabetes Mellitus in Mice
Source: Int J Mol Sci. 2022 Oct 14;23(20):12286. doi: 10.3390/ijms232012286 (PMC9603336; doi:10.3390/ijms232012286)
Supplement: Supplementary file 1 [file ijms-23-12286-s001.zip]

Archive with 1 entries (1 files):
- ijms-1927724-supplementary.pdf
